# Supplementary material for: What determines client satisfaction on labor and delivery service in Ethiopia? systematic review and meta-analysis
Source: PLoS One. 2021 Apr 22;16(4):e0249995. doi: 10.1371/journal.pone.0249995 (PMC8061977; doi:10.1371/journal.pone.0249995)
Supplement: S3 File — (XLSX) [file pone.0249995.s003.xlsx]

## Sheet: pooled P
S.no	year	author	out come of intrest		total sample	satsfied	total unsa	unsatsfied
1	2017	Blen Assefa	Maternal satisfaction		461	378	83	15
2	2014	Mesafint E, Worku A et.al	women satisfaction		594	445	149	37
3	2011	AzmerawT, DesalegnT et.al	Women satisfaction		417	258	159	61
4	2015	Kurabachew B,MekonnenA, et.al	Maternal satisfaction		398	325	77	15
5	2019	Kiros T, TsegayeAT et.al	Client satisfaction		593	186	407	279
6	2018	Gizew Dessie Asres	Maternal satisfaction		420	370	50	6
7	2019	AgegnehuB, Kedir R et.al	Women satisfaction		398	337	61	9
8	2014	Roza A, Mesfin T	Maternal satisfaction		398	321	77	15
9	2018	AlemayehuG, Bosena T	Maternal satisfaction		366	288	78	17
10	2017	BiniyamH, NegalignB et.al	Maternal satisfaction		391	255	136	47
11	2019	Aman U & Girum S	Maternal satisfaction		477	356	121	31
12	2019	TeklemariamE, WasihunA et.al	Maternal satisfaction		280	85	195	135
13	2018	MarishetA, ZemenuYet.al	Maternal satisfaction		398	349	49	6
14	2018	Abrham A, Amene A,et.al	Maternal satisfaction		736	699	37	2
15	2016	Rahel T, Amare W et.al	Maternal satisfaction		430	340	86	17
16	2017	Taklu M,Hinsermu B et.al	Client satisfaction		413	329	84	17

## Sheet: free servcie fee
S.no	year	author	tev tot	tve cc	nve tot	nve cc
1	2019	Kiros T, Adino T et.al	467	387	27	13
2	2018	AlemayehuG, Bosena T	273	230	93	58

## Sheet: waiting time
S.no	year	author	tev tot	tve cc	nve tot	nve cc
1	2011	AzmerawT, DesalegnT et.al	382	247	35	11
2	2019	AgegnehuB, Kedir R et.al	364	314	34	23
3	2019	Aman U & Girum S	369	303	108	53
4	2018	MarishetA, ZemenuYet.al	322	292	60	44

## Sheet: respectfuleness of providers
S.no	year	author	tve to		tve acc	ve to	ve acc
1	2017	Blen Assefa	384		355	23	77
2	2018	Gizew Dessie Asres	372		328	47	41
3	2018	AlemayehuG, Bosena T	266		221	100	67

## Sheet: privacy
S.no	year	author	tev tot	tve cc	nve tot	nve cc
1	2011	AzmerawT, DesalegnT et.al	219	179	198	79
2	2018	AlemayehuG, Bosena T	224	182	142	106
3	2019	Aman U & Girum S	374	311	103	45

## Sheet: plan to deliver at health facli
S.no	year	author	tev tot	tve cc	nve tot	nve cc
1	2015	Kurabachew B,MekonnenA, et.al	363	302	26	16
2	2019	AgegnehuB, Kedir R et.al	248	220	150	117
3	2018	AlemayehuG, Bosena T	163	133	203	155
4	2019	Aman U & Girum S	352	278	125	78

## Sheet: ANC
S.no	year	author	tev tot	tve cc	nve tot	nve cc
1	2014	Mesafint E, Worku A et.al	560	414	34	31
2	2017	BiniyamH, NegalignB et.al	350	236	41	19
3	2019	Aman U & Girum S	451	341	26	15
4	2018	Abrham A, Amene A,et.al	712	702	24	22
